# Supplementary material for: Composite Hydrogels Based on Bacterial Cellulose and Poly-1-vinyl-1,2,4-triazole/Phosphoric Acid: Supramolecular Structure as Studied by Small Angle Scattering
Source: Biomimetics (Basel). 2023 Nov 2;8(7):520. doi: 10.3390/biomimetics8070520 (PMC10669583; doi:10.3390/biomimetics8070520)
Supplement: Supplementary file 1 [file biomimetics-08-00520-s001.zip]

Archive with 1 entries (1 files):
- biomimetics-2615200-supplementary.pdf
